# Supplementary material for: Associations of mRNA:microRNA for the Shared Downstream Molecules of EGFR and Alternative Tyrosine Kinase Receptors in Non-small Cell Lung Cancer
Source: Front Genet. 2016 Oct 13;7:173. doi: 10.3389/fgene.2016.00173 (PMC5061729; doi:10.3389/fgene.2016.00173)
Supplement: Supplementary file 1 [file Table1.xls]

## Sheet: Table S1
Direct downstream molecules of EGFR shared by other TKRs and the corresponding miRNAs that included in at least two out of the five databases.
mRNA	miRNAs	miRNA prediction databases
PLCG1		MicroCosm-Targets	TargetScan	miRanda-mirSVR	miRDB	PicTar	#
	hsa-miR-101			1		1	2
	hsa-miR-125b	1		1			2
	hsa-miR-182			1		1	2
	hsa-miR-200b	1		1			2
	hsa-miR-204	1		1			2
	hsa-miR-211	1		1			2
	hsa-miR-218	1		1		1	3
	hsa-miR-34a			1		1	2
	hsa-miR-455	1		1			2
	hsa-miR-96			1		1	2
PIK3R1		MicroCosm-Targets	TargetScan	miRanda-mirSVR	miRDB	PicTar	#
	hsa-miR-107			1	1		2
	hsa-miR-136	1		1			2
	hsa-miR-29a		1	1	1		3
	hsa-miR-29b		1	1	1		3
	hsa-miR-29c		1	1	1		3
	hsa-miR-361			1	1		2
	hsa-miR-448			1	1		2
	hsa-miR-455	1			1		2
	hsa-miR-486-5p			1	1		2
	hsa-miR-496	1		1			2
	hsa-miR-542-3p			1	1		2
	hsa-miR-590	1		1	1		3
	hsa-miR-767-5p	1			1		2
PIK3R2		MicroCosm-Targets	TargetScan	miRanda-mirSVR	miRDB	PicTar	#
	hsa-miR-126	1		1			2
	hsa-miR-135a			1		1	2
	hsa-miR-135b			1		1	2
	hsa-miR-30a-5p		1			1	2
	hsa-miR-30b	1		1		1	3
	hsa-miR-30c			1		1	2
	hsa-miR-30d			1		1	2
	hsa-miR-30e-5p		1			1	2
	hsa-miR-34c-5p	1			1		2
GRB2		MicroCosm-Targets	TargetScan	miRanda-mirSVR	miRDB	PicTar	#
	hsa-miR-141			1		1	2
	hsa-miR-153			1		1	2
	hsa-miR-182			1		1	2
	hsa-miR-185			1		1	2
	hsa-miR-27a			1		1	2
	hsa-miR-27b			1		1	2
	hsa-miR-320a			1	1		2
	hsa-miR-320b			1	1		2
	hsa-miR-320c			1	1		2
	hsa-miR-320d			1	1		2
	hsa-miR-329	1		1			2
	hsa-miR-422a			1	1		2
	hsa-miR-96			1		1	2
SHC1		MicroCosm-Targets	TargetScan	miRanda-mirSVR	miRDB	PicTar	#
	hsa-miR-204			1		1	2
	hsa-miR-211			1		1	2
	hsa-miR-219-5p	1		1			2
	hsa-miR-299-3p	1		1			2
	hsa-miR-330-5p	1		1			2
	hsa-miR-339-5p			1	1		2
	hsa-miR-448			1	1		2
	hsa-miR-9			1		1	2
	hsa-miR-9-5p		1		1		2
	hsa-miR-96			1		1	2
SRC		MicroCosm-Targets	TargetScan	miRanda-mirSVR	miRDB	PicTar	#
	hsa-miR-137			1	1		2
	hsa-miR-34c-5p			1	1		2
	hsa-miR-449a			1	1		2
	hsa-miR-491-5p			1	1		2
JAK1		MicroCosm-Targets	TargetScan	miRanda-mirSVR	miRDB	PicTar	#
	hsa-miR-125a-3p			1	1		2
	hsa-miR-139-5p	1		1			2
	hsa-miR-214	1		1			2
	hsa-miR-302a	1		1			2
	hsa-miR-302b	1		1			2
	hsa-miR-302c	1		1			2
	hsa-miR-302d	1		1			2
	hsa-miR-373	1		1			2
	hsa-miR-448			1	1		2
	hsa-miR-455-5p	1		1			2
	hsa-miR-520a-3p	1		1			2
	hsa-miR-520b	1		1			2
	hsa-miR-520c-3p	1		1			2
	hsa-miR-520e	1		1			2
	hsa-miR-520f-3p		1		1		2
	hsa-miR-635	1			1		2
JAK2		MicroCosm-Targets	TargetScan	miRanda-mirSVR	miRDB	PicTar	#
	hsa-miR-101	1		1			2
	hsa-miR-135a			1		1	2
	hsa-miR-135b			1		1	2
	hsa-miR-144	1		1			2
	hsa-miR-155	1		1			2
	hsa-miR-300	1		1			2
	hsa-miR-320a			1	1		2
	hsa-miR-320b			1	1		2
	hsa-miR-320c			1	1		2
	hsa-miR-320d			1	1		2
	hsa-miR-375			1		1	2
	hsa-miR-381	1		1			2
	hsa-miR-590-3p			1	1		2
	hsa-miR-621	1			1		2
Note: '1' means that the miRNA is predicted in the database; '#' refers to the total number of prediction databases that predict the miRNA.
