# Supplementary material for: Associations of mRNA:microRNA for the Shared Downstream Molecules of EGFR and Alternative Tyrosine Kinase Receptors in Non-small Cell Lung Cancer
Source: Front Genet. 2016 Oct 13;7:173. doi: 10.3389/fgene.2016.00173 (PMC5061729; doi:10.3389/fgene.2016.00173)
Supplement: Supplementary file 2 [file DataSheet1.xls]

## Sheet: Selected sample information
adenosquamous carcinoma 001
adenosquamous carcinoma 002
adenosquamous carcinoma 003
adenosquamous carcinoma 004
Large cell carcinoma 001
Large cell carcinoma 004
Large cell carcinoma 005
Large cell carcinoma 006
Large cell carcinoma 007
Large cell carcinoma 008
Large cell carcinoma 009
Large cell carcinoma 010
Large cell carcinoma 011
Large cell carcinoma 012
Large cell carcinoma 013
Large cell carcinoma 015
Large cell carcinoma 016
Large cell carcinoma 017
Large cell carcinoma 018
Large cell neuroendocrine carcinoma 001
Large cell neuroendocrine carcinoma 002
Squamous cell carcinoma 004
Squamous cell carcinoma 006
Squamous cell carcinoma 007
Squamous cell carcinoma 008
Squamous cell carcinoma 009
Squamous cell carcinoma 010
Squamous cell carcinoma 011
Squamous cell carcinoma 013
Squamous cell carcinoma 014
Squamous cell carcinoma 015
Squamous cell carcinoma 016
Squamous cell carcinoma 017
Squamous cell carcinoma 018
Squamous cell carcinoma 019
Squamous cell carcinoma 020
Squamous cell carcinoma 021
Squamous cell carcinoma 022
Squamous cell carcinoma 023
Squamous cell carcinoma 024
Squamous cell carcinoma 025
Squamous cell carcinoma 026
Squamous cell carcinoma 028
Squamous cell carcinoma 029
Squamous cell carcinoma 030
Squamous cell carcinoma 031
Squamous cell carcinoma 032
Squamous cell carcinoma 033
Squamous cell carcinoma 035

## Sheet: PLCG1
PLCG1	miR-218	miR-101	miR-125b	miR-182	miR-200b	miR-204	miR-211	miR-34a	miR-96	miR-455
-0.728966	-1.55182	0.549639	4.20562	-0.992368	1.38217	-4.57121	-6.33948	2.81302	-6.33948	-1.98318
-0.718714	-2.94201	0.152056	2.75307	0.0869422	3.1159	-7.17947	-7.17947	2.65521	-5.59165	-3.32505
-0.297254	-2.15437	1.03208	4.05131	0.955208	3.65404	-5.94777	-6.82368	4.09532	-4.42889	-4.62432
-0.861518	-1.74214	-0.069345	4.68947	1.79286	4.0111	-3.08976	-7.61049	3.20824	-2.94492	-2.0809
0.182481	-3.6344	1.12664	2.82147	0.794334	-0.373975	-5.93981	-5.93981	3.71563	-4.36558	-5.93981
-0.205641	-4.16088	-1.14079	1.52579	-1.31924	0.508995	-6.6936	-8.0708	0.897764	-4.70108	-5.63261
-0.329151	-2.37087	-0.0658269	5.58832	0.363648	2.30872	-2.42973	-2.97579	3.11401	-6.39931	-3.85237
-0.13294	-2.60899	-0.385362	5.26246	3.04892	3.57291	-6.22554	-6.22554	4.33967	-2.57089	-6.22554
-1.38933	-1.98163	-0.409931	3.86549	1.26468	0.182446	-6.74195	-6.74195	2.17099	-3.7619	-4.44733
0.762515	0.39807	-0.707858	5.27295	2.88462	3.43198	-5.39425	-8.10514	1.0143	-2.03923	-3.14277
-0.67498	-3.3911	-0.876367	4.38873	0.508444	2.14178	-7.18011	-7.18011	1.44862	-6.5245	-5.83546
-0.263155	-2.63414	-0.669452	2.99176	1.58791	2.85627	-5.55593	-7.36154	3.09301	-3.75384	-5.37775
-0.25234	-0.534204	-0.328309	4.0367	1.18717	1.25358	-4.21088	-4.92692	2.84786	-4.97312	-3.70632
-0.347055	-1.99177	0.0508289	3.33454	0.11853	1.36291	-6.39284	-6.92461	3.6589	-6.92461	-4.55373
0.254142	-2.68901	-0.317558	3.74075	0.606831	1.69732	-6.5889	-6.5889	2.80164	-6.5889	-4.04286
-0.868516	-2.54952	0.0929971	3.74232	0.832039	0.97265	-6.01263	-6.75252	3.20225	-4.59881	-5.49109
-0.867404	-0.940749	0.0657158	5.98318	0.998054	2.92571	-4.35764	-6.84942	4.6391	-5.06859	-3.94516
-0.986369	-4.16024	-0.267337	1.76728	1.36233	1.50552	-6.88403	-6.88403	4.14486	-4.13084	-6.31081
0.0853395	-1.16015	-0.717167	5.42774	2.7076	3.42191	3.40727	-6.23619	2.13681	-2.71826	-2.85663
-1.14193	-2.348	0.729788	2.70299	2.50259	3.29442	-1.39088	-7.10843	2.61081	-2.36153	-4.46006
-0.244951	-1.73435	0.294497	0.317091	3.75067	4.53439	-4.73833	-7.32351	0.678633	-1.79454	-7.32351
-0.317699	-2.13173	0.337522	3.69545	-0.118869	2.3989	-1.25113	-7.36215	3.06465	-6.12829	-3.92053
0.332167	-2.81838	0.631413	1.73475	1.03794	4.00817	-7.25462	-7.25462	2.78099	-4.44069	-2.87125
-0.00338653	-1.6753	0.422379	3.92384	-0.144972	2.909	-5.5552	-6.5531	2.62461	-6.5531	-3.7762
-0.110663	-2.19694	-0.271372	2.11509	0.881463	2.45576	-3.44274	-7.32936	1.8649	-4.6389	-2.10193
-0.36964	-1.96613	0.622184	3.62395	0.00365782	2.20567	-2.26272	-7.91108	2.64957	-5.86246	-3.34914
-0.795028	-1.54761	-1.13889	4.82211	1.56087	3.14573	-4.10261	-6.76664	2.94214	-4.13389	-2.50635
-0.28193	-2.34434	0.342782	3.64919	-0.640376	2.58469	-4.36678	-6.6702	2.66512	-6.6702	-4.36438
-0.250377	-3.45815	-0.697737	3.67648	-0.48022	2.95178	-4.01686	-5.42744	3.03018	-6.49763	-5.04078
0.0752146	-3.64205	-0.388588	2.59809	0.455324	3.24749	-6.32138	-6.81471	2.7651	-5.60347	-4.18427
-0.152061	-2.7008	-0.484399	3.69616	1.23155	3.93296	-6.58372	-6.58372	3.23795	-5.96089	-5.21559
-0.895275	-0.438054	-0.544653	3.6856	1.48818	3.05851	-0.0140138	-7.22519	2.29239	-3.78908	-3.81242
-0.256933	-1.11036	-0.24306	3.66399	1.60163	4.67926	-5.34873	-7.82922	3.03338	-3.98094	-3.32601
-0.301829	-2.86211	-0.136444	2.7437	0.422497	3.33854	-6.5349	-7.05499	2.55647	-6.33735	-4.35924
-0.0572471	-0.103884	0.147329	4.04724	1.16286	3.93798	-1.63814	-3.29537	2.47599	-5.02978	-4.73456
0.0165569	-1.66118	-0.0555053	3.01828	1.29477	2.3382	-7.3881	-7.3881	2.65044	-4.45655	-2.6936
-0.372577	-2.20051	-0.391838	3.11367	1.0635	4.03024	-2.75329	-7.55343	2.68798	-4.90236	-3.7665
-0.365474	-1.68963	0.034627	3.41199	-0.00281525	3.13	-3.044	-6.89971	2.98782	-7.10521	-2.05668
-0.415873	-1.02538	0.72472	2.83081	1.37717	4.73074	-3.22608	-7.59547	2.98722	-4.42744	-4.64819
-0.0224523	-1.97107	0.249439	3.39573	1.90525	1.4788	2.31489	-6.26591	2.77207	-3.79182	-6.26591
-0.750046	-1.6525	0.124467	3.61983	0.698809	3.30474	-5.09224	-7.21714	2.84319	-5.66051	-3.95395
-1.13064	-2.11956	-0.909831	4.04978	1.4241	4.53815	-5.81323	-6.85492	2.85298	-4.51178	-3.64003
0.127506	-3.31164	0.100403	2.68561	2.54096	2.84255	-5.01479	-7.01571	2.76338	-2.56451	-3.09378
-0.353759	-0.75315	-0.0438528	4.27245	1.51542	3.46121	-4.78262	-7.36561	2.52835	-3.74948	-3.95187
0.286123	-2.50385	-0.363661	2.13073	1.91592	2.96094	-7.04166	-7.04166	2.22549	-4.19778	-2.46475
-1.56612	-1.84912	-0.279654	3.93733	2.5015	4.23365	-3.818	-7.09441	3.58969	-3.3276	-4.96776
-0.402573	-1.54538	1.12942	3.49435	0.965512	2.35409	-3.59965	-7.35655	3.10766	-4.4535	-4.29948
-1.33326	-0.861668	-0.051012	3.10147	1.70076	3.39937	1.0319	-6.18869	2.62977	-3.74124	-5.05878
-0.475523	-2.95624	-0.50309	2.91295	1.5718	4.13675	-4.07804	-6.71676	2.93028	-4.19803	-4.56701

## Sheet: PIK3R2
PIK3R2	miR-30b	miR-126	miR-135a	miR-135b	miR-30a-5p	miR-30c	miR-30d	miR-30e-5p	miR-34c
-0.0930973	0.768834	3.17671	-6.33948	-1.33471	1.78623	0.676669	2.51898	-0.528563	-2.84717
0.344645	-0.118007	2.48648	-7.17947	-2.42872	0.66996	-0.0157094	1.87887	-0.782311	-0.0682931
-0.33411	1.77597	3.13836	-3.80479	0.34791	3.3512	1.56321	4.30239	-0.293012	-0.0530062
-0.101028	1.11997	2.52118	-5.56801	-1.41566	0.611839	1.50742	1.55818	-0.309129	-2.49089
-1.20524	-0.393069	2.11984	-5.93981	-3.20091	1.46527	-1.12142	1.48834	1.40212	-5.47801
-1.61962	0.139407	1.52897	-6.60505	-2.65763	-0.147178	-0.982368	2.6386	-2.11006	-1.7953
-0.778492	0.56208	2.74008	-1.2061	-0.108847	1.16831	0.608814	2.62587	-1.03496	-2.77533
-0.543465	1.79821	4.42171	-2.99943	-0.240892	0.997269	0.336634	3.22148	-2.01751	-2.56775
-0.78046	1.28038	3.05157	-5.13365	-0.169771	3.01326	1.87664	2.8135	-0.939326	-2.73941
-0.0671586	0.0219431	3.1532	0.0278797	-3.08961	-0.47011	0.476913	1.45324	-1.48728	-5.07535
-0.978228	0.0652556	3.32885	-6.47346	-1.35495	2.02116	0.262347	1.85755	-1.74022	-7.15406
-0.513718	1.36752	4.05657	-3.15164	0.0770559	0.00440168	-0.625914	1.9861	-1.33358	-1.82047
-1.28056	0.68582	4.48228	-4.49414	-0.849616	2.48461	1.16474	1.77754	-1.00463	-2.30515
-1.52726	0.691567	4.29902	-6.92461	-3.09752	1.51613	0.571193	2.04804	-0.499258	-5.03895
-1.02806	0.788554	3.93419	-4.71171	-1.90773	0.664966	0.836936	2.4434	-1.04415	-6.5889
-0.498319	0.341507	2.84814	-6.75252	-6.62085	1.28338	0.584382	2.20997	-0.398168	-6.75252
-0.673457	1.53321	4.83029	-3.29438	0.0957403	1.95145	1.34932	2.49678	-0.568962	-1.3596
-0.0907641	0.626184	2.79665	-6.88403	-5.82003	2.09633	0.294122	2.61206	-0.741406	-0.392578
-0.0285849	0.196936	2.58674	-3.33581	0.341523	0.789461	0.95949	2.26382	-0.880215	-2.22437
-0.028623	0.594045	2.91741	-4.08323	-1.55935	0.869037	-0.339065	2.50535	-0.921134	-2.85019
-0.444871	-0.178523	0.756356	-5.13994	-7.32351	-0.221879	-1.2148	2.61124	-2.1472	-7.32351
-0.234288	0.491425	3.97667	-7.36215	-2.47774	1.61726	0.279102	2.03723	-0.557978	-0.729562
-0.253766	0.523694	3.3902	-7.25462	-4.34692	0.613129	-0.16876	2.52949	-0.811882	-1.75143
-0.402309	1.12751	3.20617	-5.78935	-2.5068	1.25471	0.731106	2.26065	0.00461865	-0.610203
-0.365352	0.564504	3.62959	-4.68928	-2.07406	0.389736	-0.15315	1.96613	-1.51329	-5.23356
-1.08333	0.268844	3.71091	-3.78909	-1.56681	1.48301	0.560729	1.78581	-0.284626	0.383486
0.538506	1.18844	3.98135	-6.76664	-1.77033	1.92638	1.77206	1.82104	-1.07199	-0.152525
-1.47149	0.416149	3.37793	-6.6702	-2.96694	1.41637	0.261602	2.39689	-0.115979	-1.16094
-1.2794	0.633216	3.46475	-6.49763	-3.81705	1.39031	0.463667	2.85273	-1.15233	-3.25376
-0.145059	0.104763	2.33364	-6.81471	-4.06529	0.156213	0.0214925	2.0152	-1.04079	-2.16193
-1.46961	-0.599413	2.68204	-6.58372	-6.58372	-0.089148	-0.16979	1.73772	-1.02564	-1.62284
0.654769	1.2098	3.19453	-4.54591	-0.778276	1.65305	0.949587	2.27802	-0.813651	-6.3945
0.358598	1.6389	3.49525	-6.8472	-3.28671	0.441449	0.787379	2.76353	-1.09713	-7.16558
-0.621251	-0.0605302	2.08609	-7.05499	-2.75945	0.260698	-0.423417	2.40702	-1.46979	-5.68355
0.187841	1.34755	3.48335	-4.09193	-2.40788	0.433845	0.866797	2.36311	-0.873235	-1.62853
1.18422	0.280086	3.72334	-7.3881	-3.7653	0.153704	0.223112	1.54941	-1.29023	-7.3881
0.974341	1.16961	4.1771	-5.23816	-2.07481	0.529418	0.924899	2.2927	-1.84754	-2.84675
-0.292883	-0.171686	2.86187	-4.66814	-0.681295	1.50151	0.205256	1.62837	-0.700362	-1.20588
0.391776	2.09347	4.83631	-3.64496	-1.01733	1.87714	1.54296	3.03288	-0.593518	-5.10907
-0.0689364	0.907979	4.15906	-4.43347	-0.844142	0.441962	0.886813	1.98811	-0.393744	1.19306
-0.618452	1.34068	4.31083	-4.13219	-0.953124	1.36673	1.28296	2.20016	-0.537811	-0.810942
0.2734	1.01828	4.05018	-3.98061	-0.835283	0.856138	1.20117	2.54968	-1.27895	-0.123067
0.712914	1.01351	3.47789	-7.01571	-3.26571	0.0633464	0.203554	2.40759	-1.60516	-0.10049
-1.0089	2.13013	4.15025	-3.26654	-0.19785	3.16358	1.89708	3.02381	-0.582127	-0.851693
0.209429	0.0973978	2.28063	-7.04166	-7.04166	-0.474578	-0.413279	2.61873	-1.96925	-6.83963
-0.421624	-0.0516453	4.18102	-4.00812	-3.29806	1.71245	0.746129	2.24949	-1.02068	-0.993023
-0.571692	0.806525	3.1319	-7.35655	-3.14911	0.88678	0.510083	2.40145	-0.106106	0.444587
0.143096	0.344056	3.28562	-6.8554	-3.45967	0.851854	0.00456858	2.65258	-1.65566	-2.86575
-0.103216	-0.379824	2.93491	-6.71676	-4.45032	-0.120446	0.244251	1.85227	-1.30576	-4.38598

## Sheet: GRB2
GRB2	miR-141	miR-153	miR-182	miR-185	miR-27a	miR-27b	miR-320	miR-329	miR-422a	miR-96
-0.439423	2.81864	-6.33948	-0.992368	0.934976	3.85036	2.5418	2.86484	-6.33948	-3.88517	-6.33948
-1.23057	3.10689	-7.17947	0.0869422	1.50416	3.78092	3.11954	2.6099	-7.17947	-3.89778	-5.59165
-0.852795	3.05091	-6.82368	0.955208	1.47364	3.02875	2.75066	3.01204	-6.82368	-4.8867	-4.42889
-0.658512	3.24182	-7.61049	1.79286	0.789179	3.87324	3.79467	1.94095	-4.3277	-5.94903	-2.94492
0.836343	3.2615	-5.93981	0.794334	3.01842	2.63401	0.157981	4.06311	-5.93981	-3.84484	-4.36558
0.142064	2.01151	-8.0708	-1.31924	0.0213165	0.741612	0.084321	1.12154	-8.0708	-4.87687	-4.70108
-0.0651735	3.73886	-6.39931	0.363648	0.962711	2.95234	2.90361	2.89199	-5.51622	-6.39931	-6.39931
-0.165139	3.61913	-6.22554	3.04892	0.512867	2.52429	2.79308	1.71557	-6.22554	-5.77396	-2.57089
-0.605626	3.28663	-6.74195	1.26468	0.699374	3.61285	1.24763	2.20535	-6.74195	-4.92492	-3.7619
-0.178351	2.2246	-8.10514	2.88462	0.258913	2.51997	1.83215	2.31041	-7.72012	-5.1792	-2.03923
-0.432457	2.31976	-7.18011	0.508444	0.735318	3.34851	1.43457	2.89197	-7.18011	-2.18281	-6.5245
-0.808222	2.82791	-7.36154	1.58791	0.611096	2.20561	1.07167	1.66722	-1.61393	-5.09969	-3.75384
-0.180039	2.57865	-7.21003	1.18717	0.916949	3.21066	2.0715	2.48538	-5.5277	-5.25769	-4.97312
-0.0904506	2.66953	-6.92461	0.11853	1.56519	3.1241	2.03134	2.12901	-6.92461	-4.20676	-6.92461
-0.273281	2.15446	-6.5889	0.606831	1.7401	3.19363	1.51547	2.43729	-6.5889	-5.35811	-6.5889
-0.406155	2.42505	-6.75252	0.832039	1.13742	3.97814	2.63027	2.3258	-6.75252	-5.07079	-4.59881
-0.561778	2.86431	-6.84942	0.998054	1.07239	3.60121	2.82889	2.39696	-6.84942	-5.37882	-5.06859
-0.453119	3.31373	-6.88403	1.36233	1.48774	1.72801	1.27951	2.3121	-6.88403	-3.54949	-4.13084
-0.728869	2.25436	-7.26631	2.7076	0.695735	4.22248	4.02066	4.1335	-7.01606	-5.19252	-2.71826
-0.494463	3.09116	-7.10843	2.50259	0.65944	2.87752	3.64477	2.78512	-7.10843	-4.05214	-2.36153
0.178726	4.79059	-7.32351	3.75067	1.07344	0.359676	2.48167	1.9689	-7.32351	-2.81386	-1.79454
-0.792631	1.88759	-7.36215	-0.118869	0.93033	3.10967	2.64123	2.17299	-7.36215	-3.7581	-6.12829
-0.279155	4.07418	-7.25462	1.03794	1.4028	3.19081	2.77911	1.55206	-7.25462	-4.56466	-4.44069
-0.395775	3.31863	-6.5531	-0.144972	0.742281	3.68367	3.35631	2.79868	-6.5531	-3.74006	-6.5531
-1.13975	3.42704	-8.36021	0.881463	0.600272	3.3155	3.3256	1.5349	-8.36021	-3.11704	-4.6389
-0.494627	3.48985	-7.91108	0.00365782	0.710324	3.13758	2.70558	2.03972	-7.91108	-3.49229	-5.86246
-0.68848	1.84071	-6.76664	1.56087	1.49582	4.13585	3.06061	2.74387	-6.76664	-3.90436	-4.13389
0.108427	1.16903	-6.6702	-0.640376	0.990353	3.07798	1.86832	2.48348	-6.6702	-4.61009	-6.6702
0.243786	1.87439	-6.49763	-0.48022	1.57086	2.42829	2.15086	2.86054	-6.49763	-3.41304	-6.49763
0.579785	2.95772	-6.81471	0.455324	1.28398	3.40918	2.792	2.23595	-6.81471	-4.29764	-5.60347
0.595703	2.71237	-6.58372	1.23155	1.69715	3.80556	2.28899	2.52569	-6.58372	-4.99164	-5.96089
-0.636653	3.95496	-7.24627	1.48818	1.32957	3.27747	3.01175	1.76432	-7.24627	-6.02431	-3.78908
0.235854	3.6058	-7.82922	1.60163	0.524342	3.37902	3.23283	1.60572	-6.89411	-4.26017	-3.98094
-0.180735	2.64782	-7.05499	0.422497	1.76858	2.81068	2.32252	2.62086	-7.05499	-2.6183	-6.33735
-0.112128	2.92667	-7.29587	1.16286	1.49906	2.84076	2.79638	2.30444	-6.18512	-7.29587	-5.02978
-0.497918	3.25788	-7.3881	1.29477	1.30129	3.73012	3.73971	1.80745	-7.3881	-4.61744	-4.45655
-0.416711	2.57224	-7.55343	1.0635	1.08148	2.36343	2.22259	2.87775	-7.42215	-4.38693	-4.90236
-0.707173	2.53714	-7.10521	-0.00281525	1.22102	4.12418	3.17381	2.63974	-6.16055	-7.10521	-7.10521
-1.17116	3.04434	-7.59547	1.37717	0.851208	4.26226	3.69144	2.50309	-7.59547	-4.61589	-4.42744
-0.546763	3.02621	-6.26591	1.90525	0.640105	3.38338	2.52887	2.17401	-6.26591	-3.73064	-3.79182
-0.660306	2.22768	-7.21714	0.698809	1.32113	2.8159	1.85542	1.77207	-7.21714	-5.38564	-5.66051
-1.04578	2.79003	-6.85492	1.4241	1.11568	4.08402	3.18303	2.43288	-6.85492	-5.14966	-4.51178
-0.313957	3.35975	-7.01571	2.54096	0.541951	3.16796	3.82181	2.73918	-7.01571	-3.90164	-2.56451
-0.0204941	3.10983	-7.36561	1.51542	1.00338	3.14542	2.64611	2.61312	-7.36561	-4.84364	-3.74948
0.127104	3.11085	-7.04166	1.91592	1.90857	3.98193	3.71933	2.91094	-7.04166	-3.67401	-4.19778
-0.850337	4.18408	-7.09441	2.5015	1.83722	3.45629	3.37293	2.7372	-7.09441	-5.32535	-3.3276
-0.142314	3.18278	-7.35655	0.965512	1.82683	3.39822	3.17725	2.04443	-7.35655	-4.87035	-4.4535
-0.799512	3.37804	-6.8554	1.70076	1.34954	3.78357	2.61713	2.81482	-6.8554	-3.1734	-3.74124
-0.536633	3.52404	-6.71676	1.5718	0.655532	3.16659	3.07575	2.85554	-6.71676	-3.89902	-4.19803

## Sheet: JAK1
JAK1	miR-125a	miR-139	miR-214	miR-302a	miR-302b	miR-302c	miR-302d	miR-373	miR-448	miR-455	miR-520a	miR-520b	miR-520c	miR-520e	miR-520f	miR-635
1.19053	2.48121	-4.87786	3.40537	-6.33948	-6.33948	-6.33948	-6.33948	-4.20105	-6.33948	-1.98318	-6.33948	-3.44721	-6.33948	-5.59655	-6.33948	-6.33948
0.655101	2.03072	-6.17988	2.39485	-7.17947	-7.17947	-7.17947	-7.17947	-7.17947	-7.17947	-3.32505	-7.17947	-2.78654	-7.17947	-3.63942	-7.17947	-7.17947
0.958953	3.27161	-3.58263	2.81678	-6.82368	-6.82368	-6.82368	-6.82368	-6.82368	-6.82368	-4.62432	-6.82368	-4.24368	-6.82368	-5.57259	-6.82368	-6.82368
1.22872	3.32931	-6.82758	3.69165	-7.61049	-7.61049	-7.61049	-7.34316	-7.61049	-7.61049	-2.0809	-7.61049	-4.90706	-7.61049	-6.38481	-7.61049	-7.61049
1.25392	1.90105	-3.98404	0.481326	-5.93981	-5.93981	-5.93981	-5.76584	-5.93981	-5.93981	-5.93981	-5.93981	-3.2444	-5.93981	-3.98723	-5.93981	-5.93981
0.0693298	1.52342	-4.2211	-0.00957108	-8.0708	-8.0708	-8.0708	-8.0708	0.895092	-8.0708	-5.63261	-1.16226	1.70343	1.15893	-0.445321	1.16328	-8.0708
0.881382	2.84618	-6.39931	4.06282	-2.45964	-3.52717	-3.0811	-3.80962	-3.75512	-6.39931	-3.85237	-2.95396	-3.06149	-3.03145	-2.74614	-3.12137	-6.39931
0.368647	2.03638	-4.99403	0.801486	-6.22554	-6.22554	-5.21074	-6.22554	-6.22554	-6.22554	-6.22554	-6.22554	-5.5545	-6.22554	-6.22554	-6.22554	-6.22554
0.635806	1.95854	-3.20572	0.786269	-6.74195	-6.74195	-6.16133	-6.74195	-6.74195	-6.74195	-4.44733	-6.74195	-4.59639	-6.74195	-6.74195	-6.74195	-6.74195
0.513723	3.80019	-7.38031	3.9992	-8.10514	-8.10514	-8.10514	-8.10514	-5.98142	-8.10514	-3.14277	-8.10514	-4.30434	-8.10514	-5.64356	-8.10514	-8.10514
0.602757	2.31388	-2.25127	1.30607	-7.18011	-7.18011	-7.18011	-7.18011	-4.18695	-7.18011	-5.83546	-7.18011	0.576923	-6.61436	-0.490109	-7.18011	-7.18011
1.04166	3.03028	-5.05243	1.07278	-7.36154	-7.36154	-7.36154	-7.36154	-7.36154	-7.36154	-5.37775	-7.36154	-4.52249	-7.36154	-5.84287	-7.36154	-7.36154
0.70501	2.28179	-4.1075	2.53427	-7.21003	-7.21003	-7.21003	-7.21003	-7.21003	-7.21003	-3.70632	-5.57478	-2.85838	-7.21003	-3.71227	-6.64554	-7.21003
0.43166	2.4882	-3.28768	1.99996	-6.92461	-6.92461	-6.92461	-6.92461	-6.92461	-6.92461	-4.55373	-6.92461	-3.85117	-6.92461	-4.95741	-6.92461	-6.92461
0.563888	2.5146	-4.13153	0.862913	-6.5889	-6.5889	-6.5889	-6.5889	-6.5889	-6.5889	-4.04286	-6.5889	-4.42064	-6.5889	-5.5385	-6.5889	-6.5889
1.72303	2.38591	-6.75252	2.62935	-6.75252	-6.75252	-6.75252	-6.75252	-6.75252	-6.75252	-5.49109	-6.75252	-4.89642	-6.75252	-6.68704	-6.75252	-6.75252
0.670927	3.91187	-3.26624	2.65677	-6.84942	-6.84942	-6.84942	-6.84942	-6.84942	-6.84942	-3.94516	-6.84942	-6.84942	-6.84942	-6.84942	-6.84942	-6.84942
0.26201	2.16442	-6.88403	0.384764	-6.88403	-6.88403	-6.88403	-6.88403	-6.88403	-6.88403	-6.31081	-6.88403	-2.5541	-6.88403	-3.36681	-6.88403	-6.88403
0.0144224	3.47959	-6.89529	4.34625	-7.26631	-7.26631	-7.26631	-7.26631	-7.26631	-7.26631	-2.85663	-7.26631	-4.65006	-7.26631	-5.32892	-7.26631	-7.26631
0.620247	3.00607	-1.94497	1.92091	-7.10843	-7.10843	-7.10843	-4.5905	-7.10843	-7.10843	-4.46006	-7.10843	-3.30351	-7.10843	-3.8982	-7.10843	-7.10843
0.439875	0.192626	-7.32351	-0.0646873	-6.68287	-7.32351	-7.32351	-7.32351	-5.27764	-7.32351	-7.32351	-7.32351	-0.844777	-7.32351	-1.80998	-7.32351	-7.32351
0.6163	2.52954	-2.917	2.24503	-7.36215	-7.36215	-7.36215	-7.36215	-7.36215	-7.36215	-3.92053	-7.36215	-2.76595	-7.36215	-3.5598	-7.36215	-7.36215
-0.751711	0.77997	-5.4741	0.713195	-7.25462	-7.25462	-7.25462	-7.25462	-7.25462	-7.25462	-2.87125	-7.25462	-3.36612	-7.25462	-4.17567	-7.25462	-7.25462
0.0942069	2.06353	-5.70278	3.03864	-6.5531	-6.5531	-6.5531	-6.5531	-5.52853	-6.5531	-3.7762	-6.5531	-3.07732	-6.5531	-4.20884	-6.5531	-6.5531
-0.447585	1.13366	-5.45467	0.746397	-7.1212	-8.36021	-8.36021	-7.12177	-4.76744	-8.36021	-2.10193	-8.36021	-1.9906	-8.36021	-2.9568	-7.69864	-8.36021
-0.0029927	2.17543	-3.22061	2.34213	-7.91108	-7.91108	-7.91108	-6.12538	-4.53348	-7.91108	-3.34914	-7.91108	-2.90652	-7.91108	-3.77584	-7.91108	-7.91108
0.236569	3.01504	-4.83629	2.89876	-6.76664	-6.76664	-6.28272	-6.76664	-6.76664	-6.76664	-2.50635	-6.76664	-4.66585	-6.76664	-6.76664	-6.76664	-6.76664
1.38261	2.22205	-3.7218	1.50133	-6.6702	-6.6702	-6.6702	-6.60321	-6.6702	-6.6702	-4.36438	-6.6702	-4.04589	-6.6702	-4.84575	-6.6702	-6.6702
0.21628	2.54901	-3.43924	1.54423	-6.49763	-6.49763	-6.49763	-5.00084	-5.4158	-6.49763	-5.04078	-6.49763	-2.59883	-4.73893	-3.41679	-4.92268	-6.49763
0.142943	0.97957	-6.81471	1.32584	-6.81471	-6.81471	-6.81471	-6.81471	-6.81471	-6.81471	-4.18427	-6.81471	-4.36646	-6.81471	-5.24217	-6.81471	-6.81471
0.31419	1.91523	-5.53965	3.02081	-6.58372	-6.58372	-6.58372	-6.58372	-6.58372	-6.58372	-5.21559	-6.58372	-4.10448	-6.58372	-4.8301	-6.58372	-6.58372
0.271347	2.46147	-7.24627	2.02267	-7.24627	-7.24627	-5.82205	-7.24627	-7.24627	-7.24627	-3.81242	-7.24627	-5.47028	-7.24627	-7.20845	-7.24627	-7.24627
0.129847	1.20064	-5.56453	1.35773	-7.82922	-7.82922	-7.82922	-7.82922	-7.19717	-7.82922	-3.32601	-7.82922	-3.16304	-7.82922	-4.26558	-7.82922	-7.82922
0.222123	1.8269	-4.99227	2.48261	-7.05499	-7.05499	-7.05499	-7.05499	-3.95613	-7.05499	-4.35924	-7.05499	-1.42118	-7.05499	-2.43116	-7.05499	-7.05499
-0.454162	2.28659	-7.29587	1.88499	-5.32425	-7.29587	-7.03507	-7.29587	-7.29587	-7.29587	-4.73456	-3.65083	-3.08215	-4.73875	-3.64696	-4.82572	-7.29587
-0.0242643	1.58914	-6.63525	1.76805	-7.3881	-7.3881	-7.3881	-7.3881	-7.3881	-7.3881	-2.6936	-7.3881	-3.5086	-7.3881	-4.51921	-7.3881	-7.3881
-0.398216	2.54256	-4.20139	1.1297	-7.55343	-7.55343	-7.11126	-7.55343	-7.55343	-7.55343	-3.7665	-7.55343	-5.40343	-7.55343	-6.11691	-7.55343	-7.55343
0.956392	2.60489	-7.10521	3.16345	-7.10521	-7.10521	-7.10521	-7.10521	-7.10521	-7.10521	-2.05668	-7.10521	-4.60061	-7.10521	-5.20101	-7.10521	-7.10521
0.160672	2.86604	-4.03203	1.67019	-7.59547	-7.59547	-7.59547	-7.59547	-7.59547	-7.59547	-4.64819	-7.59547	-4.90398	-7.59547	-6.13197	-7.59547	-7.59547
-0.00605447	2.32215	-3.60343	1.3436	-6.26591	-6.26591	-6.26591	-6.26591	-6.26591	-6.26591	-6.26591	-6.26591	-2.72082	-6.26591	-3.86898	-6.26591	-6.26591
0.914002	2.76832	-4.15189	1.38801	-7.21714	-7.21714	-7.21714	-7.21714	-7.21714	-7.21714	-3.95395	-7.21714	-5.27513	-7.21714	-6.66558	-7.21714	-7.21714
0.996322	2.49706	-4.64705	2.18156	-6.85492	-6.85492	-6.85492	-6.85492	-6.85492	-6.85492	-3.64003	-6.85492	-4.22653	-6.85492	-5.22111	-6.85492	-6.85492
-0.245263	1.49015	-5.25211	1.05939	-7.01571	-7.01571	-7.01571	-7.01571	-7.01571	-7.01571	-3.09378	-7.01571	-3.14457	-7.01571	-4.11486	-7.01571	-7.01571
0.496455	2.87859	-4.25494	1.33289	-7.36561	-7.36561	-7.36561	-7.29849	-7.36561	-7.36561	-3.95187	-7.16153	-5.12758	-7.36561	-6.81056	-7.36561	-7.36561
-0.492896	1.20159	-7.04166	1.83438	-7.04166	-7.04166	-7.04166	-7.04166	-7.04166	-7.04166	-2.46475	-7.04166	-3.02657	-7.04166	-3.86416	-7.04166	-7.04166
0.552951	3.37904	-2.55347	2.55107	-7.09441	-7.09441	-7.09441	-7.09441	-7.09441	-7.09441	-4.96776	-7.09441	-5.43349	-7.09441	-5.57337	-7.09441	-7.09441
0.081935	1.82869	-4.92875	2.45059	-7.35655	-7.35655	-7.35655	-7.35655	-7.35655	-7.35655	-4.29948	-7.35655	-4.91028	-7.35655	-5.43426	-7.35655	-7.35655
-0.375628	2.03073	-4.85368	2.32865	-6.8554	-6.8554	-6.8554	-6.8554	-6.46175	-6.8554	-5.05878	-6.8554	-1.96291	-6.8554	-2.97384	-6.8554	-6.8554
-0.890827	2.00716	-4.74642	2.23934	-6.71676	-6.71676	-6.71676	-6.71676	-6.71676	-6.71676	-4.56701	-6.71676	-3.22934	-6.71676	-3.89228	-6.71676	-6.71676

## Sheet: JAK2
JAK2	miR-101	miR-135a	miR-135b	miR-144	miR-155	miR-320	miR-375	miR-381	miR-590	miR-621
2.59197	0.549639	-6.33948	-1.33471	-6.33948	1.2951	2.86484	-0.99719	-2.62542	-2.64111	-6.33948
1.50125	0.152056	-7.17947	-2.42872	-7.17947	0.921948	2.6099	-2.0692	-4.41592	-1.62142	-7.17947
1.88119	1.03208	-3.80479	0.34791	-6.82368	-0.11922	3.01204	3.35947	-5.0702	-2.8726	-6.82368
1.74188	-0.069345	-5.56801	-1.41566	-7.61049	0.179574	1.94095	-2.44102	-2.72397	-2.3306	-7.61049
2.71459	1.12664	-5.93981	-3.20091	-5.93981	3.43423	4.06311	-2.25256	-5.93981	-1.79008	-5.93981
0.247029	-1.14079	-6.60505	-2.65763	-5.55606	0.117871	1.12154	-3.85953	-8.0708	-2.86935	-8.0708
1.89021	-0.0658269	-1.2061	-0.108847	-6.39931	0.516699	2.89199	0.312665	-2.63293	-4.73578	-6.39931
1.3643	-0.385362	-2.99943	-0.240892	-6.22554	1.01592	1.71557	0.0015831	-6.22554	-2.03816	-6.22554
2.53269	-0.409931	-5.13365	-0.169771	-6.74195	2.21888	2.20535	-2.13165	-6.38015	-1.16327	-6.74195
1.30274	-0.707858	0.0278797	-3.08961	-8.10514	0.0711794	2.31041	-2.63869	-5.63368	-2.1974	-8.10514
1.52527	-0.876367	-6.47346	-1.35495	-7.18011	2.40134	2.89197	-3.03223	-5.40793	-1.90925	-7.18011
1.34095	-0.669452	-3.15164	0.0770559	-7.36154	0.805834	1.66722	0.759133	-1.70287	-1.98745	-7.36154
2.37707	-0.328309	-4.49414	-0.849616	-7.21003	2.03229	2.48538	-0.837862	-3.35335	-2.4219	-7.21003
0.929321	0.0508289	-6.92461	-3.09752	-6.92461	1.38223	2.12901	-0.930989	-5.35516	-1.54483	-6.92461
3.01752	-0.317558	-4.71171	-1.90773	-6.5889	3.62195	2.43729	-2.79461	-6.5889	-1.54825	-6.5889
2.4798	0.0929971	-6.75252	-6.62085	-6.75252	2.21667	2.3258	-2.09319	-4.05376	-0.91502	-6.75252
2.42514	0.0657158	-3.29438	0.0957403	-6.84942	2.61209	2.39696	1.39614	-5.14173	-2.97002	-6.84942
1.0706	-0.267337	-6.88403	-5.82003	-6.88403	0.542197	2.3121	-3.08138	-6.88403	-0.959396	-6.88403
0.277978	-0.717167	-3.33581	0.341523	-7.26631	1.47767	4.1335	-2.29323	-4.58273	-2.92971	-7.26631
0.982614	0.729788	-4.08323	-1.55935	-7.10843	-0.385837	2.78512	6.06734	-4.91803	-1.92261	-7.03521
0.269788	0.294497	-5.13994	-7.32351	-7.32351	0.118267	1.9689	5.99519	-7.32351	-1.21974	-7.32351
1.18178	0.337522	-7.36215	-2.47774	-7.36215	1.33203	2.17299	-2.21055	-4.51897	-2.05486	-7.36215
0.626549	0.631413	-7.25462	-4.34692	-7.23509	0.870338	1.55206	-3.12794	-4.78897	-0.346083	-7.25462
1.19374	0.422379	-5.78935	-2.5068	-6.5531	1.17277	2.79868	-1.73547	-3.74326	-3.18213	-6.5531
0.246148	-0.271372	-4.68928	-2.07406	-8.10638	0.612766	1.5349	-2.83354	-4.37632	-2.14352	-8.36021
0.830068	0.622184	-3.78909	-1.56681	-6.19468	1.11066	2.03972	-3.04137	-3.40808	-1.41994	-7.91108
1.80513	-1.13889	-6.76664	-1.77033	-6.76664	1.79431	2.74387	-6.76664	-4.9543	-3.99873	-6.76664
2.00404	0.342782	-6.6702	-2.96694	-6.6702	2.82317	2.48348	-1.64437	-6.63154	-2.51067	-6.6702
1.99727	-0.697737	-6.49763	-3.81705	-6.49763	2.55298	2.86054	-0.619942	-6.49763	-3.08956	-6.49763
1.55484	-0.388588	-6.81471	-4.06529	-6.81471	1.75812	2.23595	-2.03578	-6.17544	-1.95713	-6.81471
2.66735	-0.484399	-6.58372	-6.58372	-6.58372	2.26543	2.52569	-4.57538	-4.55027	-2.1142	-6.58372
0.959298	-0.544653	-4.54591	-0.778276	-7.24627	0.743674	1.76432	-2.11244	-5.05106	-3.48746	-7.24627
1.44554	-0.24306	-6.8472	-3.28671	-7.82922	0.562191	1.60572	-3.04244	-4.83267	-0.996499	-7.82922
0.977451	-0.136444	-7.05499	-2.75945	-7.05499	1.62756	2.62086	-3.33874	-3.90047	-0.923495	-7.05499
0.835462	0.147329	-4.09193	-2.40788	-7.29587	1.81206	2.30444	-2.43291	-6.49287	-2.4156	-7.29587
1.56974	-0.0555053	-7.3881	-3.7653	-7.3881	1.06654	1.80745	-4.38318	-4.87086	-1.07353	-7.3881
2.28598	-0.391838	-5.23816	-2.07481	-7.55343	1.80185	2.87775	-3.33173	-6.7184	-1.13124	-7.55343
1.87995	0.034627	-4.66814	-0.681295	-7.10521	1.83997	2.63974	-4.84543	-2.77076	-1.98101	-7.10521
2.11673	0.72472	-3.64496	-1.01733	-7.59547	1.70603	2.50309	-2.1774	-7.59547	-1.60695	-7.59547
1.11878	0.249439	-4.43347	-0.844142	-6.26591	1.47804	2.17401	-3.79127	-6.26591	-2.37768	-6.26591
1.94923	0.124467	-4.13219	-0.953124	-6.47541	1.54551	1.77207	-0.844652	-7.21714	-2.18853	-7.21714
1.8019	-0.909831	-3.98061	-0.835283	-6.85492	0.384425	2.43288	-0.888744	-5.62521	-2.7745	-6.85492
1.59565	0.100403	-7.01571	-3.26571	-7.01571	0.104236	2.73918	-5.50743	-6.11232	-1.87889	-7.01571
1.63669	-0.0438528	-3.26654	-0.19785	-7.36561	1.29767	2.61312	0.0734234	-6.88533	-1.64312	-7.36561
0.462801	-0.363661	-7.04166	-7.04166	-7.04166	0.371119	2.91094	-6.19476	-5.72267	-0.900334	-7.04166
0.294307	-0.279654	-4.00812	-3.29806	-7.09441	0.413678	2.7372	0.0182381	-4.79752	-1.74789	-7.09441
2.2178	1.12942	-7.35655	-3.14911	-7.35655	2.3129	2.04443	-3.10797	-4.65985	-1.44463	-7.35655
1.17097	-0.051012	-6.8554	-3.45967	-6.8554	1.31998	2.81482	-2.78948	-4.65697	-2.40105	-6.8554
2.52526	-0.50309	-6.71676	-4.45032	-6.71676	1.31351	2.85554	-3.23746	-5.42091	-2.26497	-6.70193
